# Supplementary material for: Epidemiological Associations between Rabies Vaccination and Dog Owner Characteristics
Source: Vaccines (Basel). 2023 Feb 3;11(2):352. doi: 10.3390/vaccines11020352 (PMC9962917; doi:10.3390/vaccines11020352)
Supplement: Supplementary file 1 [file vaccines-11-00352-s001.zip]

Archive with 1 entries (1 files):
- vaccines-2198061-supplementary.pdf
